# Supplementary material for: Metabolomic Analysis of Respiratory Epithelial Lining Fluid in Patients with Chronic Obstructive Pulmonary Disease—A Systematic Review
Source: Cells. 2023 Mar 8;12(6):833. doi: 10.3390/cells12060833 (PMC10047085; doi:10.3390/cells12060833)
Supplement: Supplementary file 1 [file cells-12-00833-s001.zip]

Archive with 1 entries (1 files):
- cells-2160145-supplementary.pdf
